# Supplementary material for: Paleotemperature, geochemical and grain size data in Quaternary sediments from the Gloria Drift (Northwest Atlantic)
Source: Data Brief. 2018 May 23;19:758–61. doi: 10.1016/j.dib.2018.05.105 (PMC5997943; doi:10.1016/j.dib.2018.05.105)
Supplement: Supplementary file 2 — Supplementary material [file mmc2.xlsx]

## Sheet: Лист1
Gloria Drift
AMK-4493 core	Marine Isotope Stage	SAMPLE ID	DSML	wiMAT	suMAT	IRD, grains/g	delta 18O (permil VPDB)	delta 13C (permil VPDB)	CaCO3, %	Grain size data (cumulative) bulk	Sample ID	500 µm, %	250 µm, %	125 µm, %	63 µm, %	31 µm, %	10 µm, %	2 µm, %	<2 µm, %	Grain size data (cumulative) carbonate-free sediment	Sample ID	500 µm, %	250 µm, %	125 µm, %	63 µm, %	31 µm, %	10 µm, %	2 µm, %	<2 µm, %		AI-3646_core	Marine Isotope Stage	SAMPLE ID	DSML	wiMAT	suMAT	IRD, grains/g	N.pachyderma (s)	CaCO3	SAMPLE ID	CaCO3, %	Grain size data (cumulative) bulk	SAMPLE ID	500 µm, %	250 µm, %	125 µm, %	63 µm, %	31 µm, %	10 µm, %
Southeastern slope of the Gloria Drift	1	1	0.1248	5.53	7.47	119.713	3.119	0.121	65.8		2	0	7.55706	23.6485	34.1835	50.1589	68.3118	87.4652	100		2	0	0.160847	7.7958	19.4785	27.456	47.1028	84.0335	100		Northeastern slope of the Gloria Drift	1	4	0.0578	4.58	6.54	233.723	39.5492					4	0	0.514303	7.14901	13.9915	26.4738	46.6131
53°31.22’ N, 42°45.74’ W, 3547 mbsl, 3.69 mbsf		3	0.1811	5.42	7.43	41.1891	3.297	0.283	68.3		4	0	1.72285	22.9613	35.317	49.9965	67.1894	86.572	100		4	0	0.330683	9.41123	21.3584	27.4355	43.1031	82.4868	100		55°0.124’ N, 43°45.393’ W, 3346 mbsl, 5.05 mbsf		11	0.0827	4.76	6.68	359.429	29.0179		10	45.982		11	0	0.702992	10.261	20.6211	34.3884	51.193
		5	0.2102	7.86	9.88	91.2892	3.434	0.174	59.2		10	0	1.68749	23.5354	39.2424	48.8565	61.9238	80.4264	100		8	0	0	7.33656	22.9202	32.4357	49.1947	77.724	100				21	0.0565	4.55	6.51	355.422	40.8602		20	62.4866		21	0	4.60199	23.0257	33.0101	43.7605	58.4353
		7	0.0988	4.82	6.64	234.105	3.596	0.175	52.5		18	0	0.00234085	5.62971	13.6616	17.6987	26.4952	60.3761	100		10	0	1.60628	15.632	26.994	31.7786	47.5566	84.6731	100				31	0.0776	2.27	4.01	457.263	80		30	25.7964		31	0	0.486067	8.73501	18.4827	27.3295	47.4604
		9	0.1201	4.14	6.15	310.488	3.639	0.072	38.3		30	0	0	5.64531	16.9037	23.9613	35.4884	66.8135	100		12	0	6.29573	41.1478	57.9869	63.5846	70.6272	89.6575	100				41	0.0084	-0.56	0.74	96.2253	98.568		40	18.4675		41	0	0	0	0.0881504	2.94378	20.0121
	2	11	0.142	4.54	6.55	739.182	3.755	0.116	27.5		98	0	1.37398	25.8003	46.6868	55.7587	67.2694	84.5641	100		14	0	0.914321	15.9839	30.2776	36.0197	44.4569	80.7055	100			2	51	0.0058	-1.02	0.01	822.065	99.5671		50	15.7285		51	0	7.04608	27.3944	37.4685	43.5172	57.0075
		13	0.1314	3.94	5.97	919.197	4.077	-0.001	25.8		110	0	0	2.0716	11.4016	17.787	26.9722	59.2892	100		16	0	6.29199	37.467	53.541	58.5198	64.7852	84.7401	100				61	0.0005	-0.58	0.46	1355.35	99.2228		60	15.3135		61	0	4.40622	31.4387	46.5285	54.9369	64.9363
		15	0.1271	3.85	5.85	157.574	4.656	0.117	17.5		200	0	0.00109429	5.5216	16.989	26.6479	44.1459	71.3936	100		18	0	1.63778	19.208	26.726	29.066	41.2474	82.9348	100				71	0.0038	-0.51	0.55	532.73	99.1031		70	13.4211		71	0	1.11783	15.4464	27.1967	35.7953	49.4514
		17	0.0524	0.64	1.86	228.363	4.82	0.186	14.2		238	0	0	0.303612	5.97328	17.758	41.5223	70.8486	100		22	0	0.977038	12.6447	19.8076	23.121	34.7188	80.2877	100				81	0.0008	-0.41	0.74	732.184	98.1424		80	15.3135		81	0	3.94493	21.8506	34.8836	42.8995	56.5264
		19	0.1197	3.84	5.84	159.009	4.9	0.154	14.2		260	0	2.09806	20.8055	38.987	57.0179	73.5312	87.1554	100		24	0	5.08918	26.981	40.6975	44.6261	52.8458	83.1327	100				91	0.0038	-0.51	0.55	810.645	99.1111		90	13.1389		91	0	1.46675	18.4978	29.8597	38.8806	53.8716
		21	0.0972	2.5	4.26	216.2	4.868	0.166	12.5		272	0	1.08799	17.0949	32.8093	44.0822	57.1344	78.0884	100		26	0	0.936437	17.1866	31.4516	35.7637	45.6268	81.3808	100			3	101	0.0009	-0.68	0.45	511.236	99.4475		100	16.8739		101	0	0.628252	12.7278	28.5501	39.7195	53.4705
		23	0.0158	-0.21	0.96	184.825	4.851	0.189	12.5		360	0	2.14437	31.0321	45.475	53.3879	63.6936	81.8164	100		28	0	0.871921	15.63	31.2612	38.9702	47.3467	78.5271	100				111	0.0016	-0.4	0.6	515.699	98.8189		110	16.683		111	0	2.00588	23.2331	38.6546	50.3856	64.9567
		25	0.0409	-0.06	1.04	372.705	4.753	0.097	13.3												30	0	0.00503984	7.5939	15.1923	19.1386	33.1252	78.7963	100				121	0.0009	-0.68	0.45	838.092	99.4382		120	16.6996		121	0	1.22384	15.6869	25.9526	34.2381	50.672
		27	0.0466	-0.7	0.54	286.312	4.764	0.2	13.3												32	0	1.80337	23.3628	36.0201	40.5748	50.6056	81.815	100				131	0.0011	-0.37	0.94	374.424	98.5437		130	19.588		131	0	3.78423	33.8222	54.113	63.3084	74.398
		29	0.0401	0.5	1.68	254.643	4.794	0.095	15												34	0	1.27854	17.3645	28.4296	33.4544	41.2528	76.4979	100				141	0.0016	-0.4	0.6	778.196	98.8372		140	24.207		141	0	0	1.33686	12.2598	25.2999	45.6448
		31	0.0091	0.28	1.38	393.804	4.519	0.17	17.5												36	0	7.45632	30.9663	43.9332	48.6587	57.904	86.7911	100				151	0.0012	-0.71	0.34	261.546	99.1354		150	22.8914		151	0	0.00446757	7.52605	16.2918	22.8616	40.8301
		33	0.0092	-0.34	0.86	599.206	4.296	0.062	16.7												38	0	3.59048	22.7757	37.1353	42.6433	50.9673	82.2993	100				161	0.0079	-0.11	1.06	566.016	97.0414		160	20.3599		161	0	0.0024648	7.67234	20.5149	28.7941	43.7136
		35	0.0361	-0.44	0.75	399.526	4.414	0.147	15.8												40	0	0.888194	11.0294	17.4122	21.8535	41.9151	84.134	100				171	0.0017	-0.41	0.91	350.921	96.519		170	22.493		171	0	5.92617	31.421	46.3691	56.8372	72.5643
		37	0.0718	1.65	3.28	154.194	4.302	0.051	15												44	0	4.4647	38.1847	57.7314	63.6452	70.9786	88.1078	100				181	0.0183	0.07	1.24	221.501	96.7949		180	29.4443		181	0	0	2.83994	10.3145	17.9457	36.3367
		39	0.0508	2.07	3.69	522.337	4.24	0.101	17.5												46	0	0.365862	27.3816	57.5164	66.8429	72.7193	89.7651	100				191	0.0111	0.62	1.8	488.085	95.5556		190	25.9375		191	0	0.00318527	5.57699	13.0687	21.2684	40.3053
		41	0.0144	-0.66	0.59	1874.48	4.242	0.163	15.8												48	0	1.55285	17.9787	25.8093	29.6318	41.789	80.7176	100			4	201	0.0009	-0.4	0.91	1222.14	98.2143		200	15.7036		201	0	1.43835	19.1957	32.8182	42.2098	58.1443
		43	0.0482	-0.31	0.99	1493.7	4.107	0.153	16.7												52	0	2.53725	39.6436	61.3805	67.1166	73.9699	89.8723	100				211	0.004	0.1	1.09	1125.4	98.2014		210	13.1265		211	0	3.4186	27.8481	43.1532	52.7653	66.8383
		45	0.0269	-0.44	0.75	1481.43	4.03	0.181	16.7												54	0	2.93122	32.1572	59.6809	69.3625	75.9148	89.412	100				221	0.0025	-0.19	0.97	638.504	97.2881		220	17.9695		221	0	4.06423	31.9371	47.435	55.6427	64.2196
		47	0.0198	-0.89	0.24	980.805	4.114	0.188	16.7												58	0	1.33193	26.7543	56.0351	68.0016	75.8088	90.7617	100				231	0.0092	0.08	1.21	619.552	94.7891		230	21.3559		231	0	3.91914	37.2329	54.9027	64.3443	74.2454
		49	0.0466	-0.7	0.54	1070.17	4.054	0.322	19.2												60	0	0.93632	16.1079	31.1219	39.0786	52.0325	83.9416	100			5	241	0.0685	2.33	4.08	270.508	81.5508		240	43.99		241	0	1.09703	10.5034	14.1998	22.0647	39.7001
	3	51	0.0693	2.15	3.88	654.99	3.99	0.226	19.2												62	0	1.20245	24.5626	44.4728	51.6939	60.7942	83.2767	100				251	0.0545	2.58	4.37	427.52	80.9129		250	48.6961		251	0	2.28607	21.8067	24.8243	31.0027	46.7646
		53	0.0578	1.94	3.58	774.535	3.982	0.288	20.8												66	0	1.2051	19.1246	38.0595	46.6914	57.3844	85.7593	100				261	0.0164	0.11	1.34	704.53	93.5976		260	50.132		261	0	5.39521	25.6551	35.6604	45.8975	60.6492
		55	0.0765	1.95	3.59	468.999	3.87	0.303	22.5												68	0	0.578205	30.8658	63.383	74.5775	80.4485	89.6938	100				271	0.0177	0.11	1.26	1709.06	96.2099		270	51.3355		271	0	4.11822	26.3581	36.4789	45.9654	61.8732
		57	0.1018	2.27	3.99	578.685	3.99	0.278	23.3												70	0	2.56869	31.3775	43.8071	46.4671	55.7703	85.9745	100				281	0.0255	-0.1	1.12	2211.93	95.5083		280	53.535		281	0	6.42817	31.1857	43.5581	55.7759	71.5277
		59	0.0943	1.4	2.95	341.585	3.927	0.301	23.3												72	0	8.93696	38.4575	62.3113	73.8008	81.323	91.5116	100				291	0.0036	-0.53	0.77	1174.35	97.3451		290	37.3749		291	0	3.3846	34.9504	51.7566	62.9589	79.0374
		61	0.0595	1.17	2.7	318.331	4.164	0.263	21.7												74	0	0.470945	31.9936	64.2642	74.0743	80.2414	91.5592	100				301	0.0018	-0.08	1.07	1107.03	98.2609		300	40.4625		301	0	3.67804	30.2307	39.6173	49.4856	66.6208
		63	0.0273	0.28	1.42	219.031	4.356	0.292	24.2												76	0	3.49207	29.0443	54.4482	65.0715	73.3812	88.8906	100				311	0.0056	-0.41	0.87	422.052	96.0199		310	47.5424		311	0	2.33659	33.0713	44.3452	56.2758	70.2006
		65	0.0148	-0.05	1.09	212.543	4.338	0.394	21.7												78	0	2.85077	28.074	45.0461	52.9126	65.1209	86.2089	100				321	0.0476	1.77	3.42	397.487	85.209		325	49.0779		321	0	2.66163	27.4665	35.9601	44.8288	57.2952
		67	0.0325	0.55	1.75	681.208	4.061	0.227	22.5												80	0	0	8.29627	28.536	38.2802	51.5492	84.1319	100				331	0.0708	3.7	5.71	1205.86	75.7709		330	45.982		331	0	3.56537	32.5591	36.9103	44.7373	58.3558
		69	0.0526	1.38	2.93	481.349	4.192	0.249	25												82	0	1.92369	28.8856	57.3494	68.7513	77.6481	90.8684	100				341	0.0536	4.65	6.52	339.81	57.7031		340	33.4075		341	0	8.72736	37.6369	46.851	57.7699	73.5918
		71	0.0522	1.65	3.29	1309.21	4.198	0.366	24.2												86	0	7.16361	34.3625	51.2451	59.1962	71.024	89.717	100				351	0.0331	5.15	7.09	8.3062	27.5441		350	72.791		351	0	0.00425272	3.41782	6.47472	21.0487	44.996
		73	0.0582	1.65	3.29	1381.51	4.18	0.219	25.8												88	0	2.67751	28.0202	47.0476	58.7419	73.1081	89.8643	100				361	0.0902	5.33	7.16	56.4307	17.9625		360	76.4223		361	0	1.10364	14.0652	25.6431	44.8393	64.9296
		75	0.0718	2.21	3.92	976.211	3.839	0.203	24.2												90	0	1.6099	25.0174	42.2907	53.6641	69.1411	90.4781	100				371	0.0275	6.64	8.62	336.056	31.4159		370	42.0229		371	0	0.538061	6.57984	11.8084	21.1555	40.808
		77	0.0918	3.94	5.97	1194.55	4.07	0.43	25.8												92	0	4.84744	31.9202	48.4156	55.5491	66.1383	86.5578	100			6	381	0.002	-0.48	0.54	886.207	98.4962		380	16.6249		381	0	1.00082	14.5175	24.4056	28.8285	40.9055
		79	0.0635	1.65	3.28	847.882	-	-	23.3												96	0	1.36505	23.7125	40.8818	46.9961	56.0466	82.6629	100				391	0.0028	-0.99	-0.08	1170.63	100		390	22.8914		391	0	1.19774	21.7062	40.2564	51.547	63.7002
		81	0.0281	1.39	2.95	1422.86	4.211	0.35	17.5												98	0	1.65235	31.4876	54.9616	63.1207	72.0607	91.0411	100				401	0.001	-0.68	0.45	1262.01	99.3151		400	19.92		401	0	2.46197	29.2017	43.2753	49.4564	56.4217
		83	0.0345	1.39	2.95	940.809	4.186	0.198	17.5												100	0	0	3.44523	23.2724	39.7046	57.5968	85.433	100				411	0.0016	-0.4	0.6	1054.9	98.8426		410	22.4598		411	0	1.21817	16.6914	28.771	36.0337	47.7599
		85	0.0612	2.94	4.8	637.781	4.016	0.137	16.7												102	0	1.32313	25.6855	43.7078	53.5914	67.202	87.7946	100				421	0.0009	-0.29	0.94	595.501	97.343		420	21.7045		421	0	0.946441	12.7944	22.1076	28.9029	41.8349
		87	0.0498	2.04	3.69	19.7958	3.915	-0.032	16.7												104	0	1.0015	22.6062	43.1303	51.1958	62.1769	84.779	100				431	0.0066	0.44	1.71	836.32	95.5083		430	25.4727		431	0	1.09099	14.0409	25.1178	34.1137	46.8055
		89	0.0445	2.58	4.34	22.4061	3.832	0.026	21.7												106	0	2.29251	28.9606	43.6163	49.4824	58.0582	82.2983	100				441	0.0126	0.03	1.31	288.36	94.6746		440	35.6236		441	0	5.54393	30.9817	49.8219	63.3165	74.8021
		91	0.1017	2.75	4.55	27.1702	3.974	0.014	21.7												110	0	1.82869	25.0476	39.7306	43.0656	48.5037	79.0714	100				451	0.0388	-0.03	1.28	1151.95	92.1512		450	51.3563		451	0	3.80906	28.1631	47.7492	63.0598	78.5139
		93	0.0566	1.34	2.91	20.3405	3.826	-0.02	24.2												112	0	0.0016119	5.43112	14.9123	20.6134	29.7072	75.4097	100				461	0.0036	-0.28	0.73	1271.31	96.3899		460	27.4979		461	0	5.62627	32.5133	47.0242	59.0035	73.2088
		95	0.0584	3.68	5.69	1101.43	3.93	-0.027	27.1												116	0	0.00365011	10.1557	25.9501	33.9642	44.6902	76.3867	100				471	0.0108	-0.18	1.06	1291.27	94.5017		470	22.6009		471	0	1.15018	18.637	35.2953	45.719	57.1569
		97	0.0794	3.61	5.6	867.361	3.825	-0.251	17.5												118	0	1.85287	27.197	46.1399	52.718	60.0653	83.1164	100				481	0.0117	0.21	1.37	1016.96	95.8065		480	29.8385		481	0	6.23878	35.0335	49.2571	61.8157	76.9607
	4	99	0.0402	1.15	2.68	2512.55	3.868	-0.181	14.2												120	0	0.555136	16.0364	35.2058	41.6916	49.3785	79.6162	100				491	0.0434	2.58	4.37	321.893	80.1802		490	30.9175		491	0	7.51113	43.4106	62.0307	73.3997	86.3889
		101	0.0544	1.65	3.28	2566.59	3.432	-0.227	14.2												124	0	1.37306	22.2791	40.0662	46.9611	56.3594	81.2304	100				501	0.0073	0.33	1.71	1003.99	93.8235		500	36.6445		501	0	3.31201	41.5193	53.0987	63.6934	77.2411
		103	0.0386	0.1	1.46	1992.44	3.586	-0.301	12.5												126	0	0	3.77337	11.8924	18.5985	32.4974	73.2973	100
		105	0.0081	-0.86	0.25	2348.53	3.961	-0.186	14.2												128	0	0.00608194	11.8776	27.1635	34.9552	46.9329	78.8281	100
		107	0.0533	0.13	1.46	62.5702	3.94	-0.282	15												130	0	0	8.40081	26.5246	35.7867	46.7511	76.2806	100
		109	0.0518	1.53	3.12	33.7223	3.95	-0.197	16.7												134	0	2.54924	37.0544	56.6441	63.7879	71.4342	88.7234	100
		111	0.0133	-0.55	0.74	82.0052	4.287	-0.086	13.3												136	0	1.11299	16.7444	31.3633	41.1624	53.7279	80.1557	100
		113	0.0291	-0.2	1.1	60.2984	4.407	-0.085	11.7												138	0	1.30875	27.6656	50.1573	61.2549	70.535	88.796	100
		115	0.0028	-0.99	-0.08	99.2384	4.458	0.021	11.7												140	0	1.52204	27.5785	48.0698	60.2421	71.1098	88.8023	100
		117	0.009	-0.58	0.5	555.381	4.554	0.148	13.5												144	0	1.89215	31.3546	56.1965	69.3745	79.4512	91.6946	100
		119	0.0071	-0.11	1.06	586.506	4.282	0.135	14.2												146	0	0.841083	17.6928	37.8981	49.2722	65.4839	85.89	100
		121	0.0221	-0.33	0.97	589.14	4.304	0.14	14.2												148	0	1.05482	23.0527	43.1181	54.1078	67.2692	86.2407	100
		123	0.0406	-0.4	0.83	456.21	4.242	0.263	20.8												150	0	1.53973	19.5952	37.0891	47.1483	60.6616	84.838	100
	5	125	0.1179	3.68	5.69	396.402	4.237	0.197	25.8												152	0	1.09549	25.0462	52.7535	66.4224	75.9589	89.199	100
		127	0.1229	4.17	6.21	689.277	3.99	0.267	33.3												156	0	1.2681	24.7621	43.7875	53.1425	64.4246	85.6634	100
		129	0.1439	5.32	7.47	799.468	3.866	0.378	39.2												158	0	0.987138	20.4499	38.5852	48.1823	60.6165	84.8635	100
		131	0.1725	5.59	7.75	1623.71	3.982	0.275	37.5												160	0	4.53451	35.532	59.5851	68.2201	75.4346	89.8075	100
		133	0.1143	5.25	7.29	881.853	3.556	0.348	40												162	0	1.66335	27.9622	47.3369	56.8259	67.0288	89.2706	100
		135	0.1715	4.6	6.64	722.576	3.772	0.367	38.3												166	0	2.36078	29.8162	50.1617	57.9309	67.4604	84.9242	100
		137	0.1556	4.43	6.5	1839.78	3.447	0.13	40.8												168	0	1.01556	15.8848	30.1538	39.3244	53.4489	81.4078	100
		139	0.0799	3.72	5.75	1729.53	3.498	0.085	35												170	0	1.48944	27.483	55.4183	68.6139	77.5823	91.8248	100
		141	0.0988	3.93	5.96	1567.05	3.402	0.09	30												172	0	0.929978	21.9243	42.8088	52.8889	64.2337	83.6127	100
		143	0.0782	3.34	5.28	2519.26	3.441	-0.061	28.3												176	0	9.42326	40.1149	57.3128	65.1888	74.6602	90.1707	100
		145	0.099	3.85	5.85	1852.34	3.2	-0.051	28.3												178	0	2.3417	27.7966	52.359	65.3538	77.1115	89.6477	100
		147	0.1055	3.85	5.85	2319.87	3.25	0.085	33.3												182	0	0.771787	19.8843	38.8685	49.0825	64.2311	86.0208	100
		149	0.0931	3.55	5.49	1920.1	3.219	0.157	32.5												184	0	3.32435	28.2798	46.903	55.4928	68.2829	85.9952	100
		151	0.1206	3.85	5.85	2177.69	3.885	0.321	37.5												186	0	1.52323	27.1766	47.4539	58.3954	71.2731	88.1105	100
		153	0.1049	3.55	5.49	1552.8	3.303	0.247	43.3												188	0	7.33417	29.0782	42.0102	50.2737	64.3513	87.4827	100
		155	0.1532	4.05	6.1	991.66	3.24	0.083	50												190	0	1.40528	25.9736	50.9475	63.7659	75.2229	90.6933	100
		157	0.1244	4.14	6.15	220.153	3.321	0.356	50												192	0	5.69505	32.3223	49.077	58.6425	71.1618	89.0344	100
		159	0.1461	4.14	6.15	484.757	3.492	0.251	46.7												194	0	0.0143498	11.1826	30.5216	41.899	57.4577	82.6066	100
		161	0.1324	4.33	6.33	583.495	3.414	0.284	45												196	0	0.821721	12.3537	22.4913	29.983	50.0005	85.0412	100
		163	0.1443	4.14	6.15	1102.13	3.438	0.335	44.2												198	0	9.31429	39.9164	57.8477	65.5733	74.5704	89.2969	100
		165	0.1308	4.32	6.32	1472.94	3.498	0.416	35												200	0	6.98974	31.4526	45.3203	51.0827	61.5344	85.2773	100
		167	0.1043	3.64	5.64	1287.01	3.747	0.504	35												202	0	4.45897	24.0819	39.2887	48.2022	61.0571	84.9528	100
		169	0.0706	3.68	5.69	1166.09	3.921	0.482	37.5												204	0	4.16409	29.9025	53.1092	65.5786	75.3323	90.1538	100
		171	0.1108	3.64	5.64	674.747	3.877	0.513	35.8												206	0	5.06511	32.3091	50.9365	62.1894	72.6341	88.9735	100
		173	0.0858	3.64	5.63	302.932	3.802	0.478	40.8												208	0	1.00171	12.1557	19.3441	26.5753	42.8751	78.0284	100
		175	0.0781	2.55	4.32	944.072	3.789	0.416	41.8												212	0	0	3.1284	14.354	24.5963	38.9783	77.7292	100
		177	0.0889	1.99	3.66	274.859	3.686	0.298	34.2												214	0	6.69002	30.7906	47.2647	57.6544	68.4058	87.1301	100
		179	0.1086	3.65	5.66	236.084	3.69	0.245	35												216	0	0.832167	12.7304	23.8067	31.3137	44.3924	77.7934	100
		181	0.0258	-0.5	0.75	281.603	-	-	23.3												218	0	3.61816	21.553	34.5892	43.2737	55.7791	82.1725	100
		183	0.0227	-0.05	1.09	436.902	3.529	-0.136	25												220	7.75529	57.8465	86.5619	90.2269	90.241	90.6087	100	100
		185	0.0068	-0.18	0.87	1239.08	3.642	-0.019	25												222	0	1.92664	21.5224	29.9991	35.2915	47.1556	80.3054	100
		187	0.0122	-0.01	1.13	1155.49	3.389	0.067	25.8												224	0	0.901023	12.9717	22.7047	28.5745	41.4938	76.3886	100
		189	0.0108	-0.44	0.63	2364.63	3.336	-0.051	26.7												226	0	0.913576	11.1397	17.6975	24.0213	38.375	73.8263	100
		191	0.056	0.59	1.78	1981.2	3.347	-0.172	29.2												228	0	6.85797	24.6913	34.049	40.225	52.2801	81.7311	100
		193	0.0603	0.89	2.09	1086.2	3.262	-0.064	30												230	0	7.29253	29.9179	40.0948	45.0065	59.6352	89.5186	100
		195	0.0775	0.56	1.74	1805.62	3.254	-0.17	31.7												232	0	1.01714	13.5635	24.9767	34.9513	49.3374	80.8939	100
		197	0.0173	-0.38	0.74	1516.24	3.146	0.031	34.2												234	0	0.381599	10.0948	24.5874	36.4703	54.4222	82.0258	100
		199	0.0861	2.21	3.92	104.737	3.29	0.05	35.8												236	0	0	2.46299	12.0602	22.3753	42.3895	78.593	100
		201	0.1123	2.92	4.77	175.85	3.363	-0.061	38.3												238	0	6.33243	35.3402	50.2132	55.2791	64.6484	89.1706	100
		203	0.0398	1.12	2.5	1103.92	3.187	0.028	39.2												242	0	0.599011	14.1821	29.1607	40.9579	61.3774	86.0668	100
		205	0.0821	2.49	4.28	1230.53	3.137	-0.291	41.7												244	0	0.365467	8.54015	20.1406	30.8834	51.1273	81.1848	100
		207	0.1062	2.96	4.85	828.793	3.223	0.055	40.8												246	0	0	0.0612135	3.86196	14.7949	39.9345	76.4493	100
		209	0.1035	3.93	5.95	1331.82	3.076	-0.066	40												248	0	0.260932	7.62194	19.1489	29.2504	49.6379	79.8373	100
		211	0.0916	2.96	4.85	1104.95	3.16	-0.05	40.8												250	0	0.982362	11.5545	17.3223	23.3672	40.9234	79.0378	100
		213	0.1176	3.55	5.49	1370.24	3.498	0.165	36.7												252	0	0.00231669	6.15331	16.0765	23.3004	41.1679	76.5025	100
		215	0.1203	3.93	5.95	916.569	3.567	0.179	34.2												256	0	0	3.82092	13.9944	22.0373	37.2316	75.3232	100
		217	0.1535	3.95	5.97	1090.67	3.482	0.187	35												258	0	0.534981	11.7253	25.9742	33.5732	45.8457	77.962	100
		219	0.1371	3.85	5.85	1169.12	3.578	0.103	35												260	0	7.63347	36.6928	52.4107	57.4873	65.2153	88.2852	100
		221	0.1425	3.91	5.92	995.186	3.786	0.162	39.2												262	0	1.37782	19.967	35.1236	42.734	54.1702	81.0476	100
		223	0.1425	4.33	6.32	780.492	-	-	40												264	0	5.57484	28.2342	41.1644	46.1427	55.8611	78.7673	100
		225	0.163	3.99	6.02	1358.49	3.601	0.301	40												266	0	1.8672	21.874	31.5283	36.9186	47.7859	81.3349	100
		227	0.154	4.36	6.37	1447.44	3.755	0.078	39.2												272	0	0.145206	9.57406	25.8775	33.3126	43.9681	79.4573	100
		229	0.1659	3.93	5.96	788.614	3.558	-0.062	37.5												274	0	0.00244706	5.95884	15.2963	22.1804	35.1266	73.1803	100
		231	0.154	4.8	6.89	5.21677	3.545	-0.132	35.8												276	0	1.51794	22.2085	36.5303	41.7731	50.8457	79.8591	100
		233	0.1942	5.69	7.8	6.08529	3.342	-0.269	37.5												278	0	0.00484099	8.14986	17.0869	21.5671	33.6185	80.1627	100
		235	0.1644	5.79	7.92	2.54251	3.411	-0.059	40.8												280	0	7.17629	34.3383	48.1629	50.9105	58.7814	84.5421	100
		237	0.2139	7.41	9.57	2.10065	3.528	0.079	38.3												284	0	0.00666181	9.66588	18.46	22.4286	33.4792	76.5317	100
		239	0.1808	6.17	8.31	1.96861	3.726	0.014	38.3												286	0	1.61591	19.5665	29.1204	33.5123	39.7624	74.3545	100
		241	0.1994	6.17	8.31	7.55246	3.438	-0.007	36.7												288	0	1.67607	21.5548	33.1295	37.367	44.5232	75.714	100
		243	0.1751	5.15	7.24	3.1695	3.324	-0.211	37.5												290	0	1.12468	14.587	22.7041	26.2936	34.3411	74.5867	100
		245	0.1428	5.65	7.7	3.34152	3.294	-0.091	42.5												292	0	0.791242	12.4845	22.5253	26.816	34.5353	72.4505	100
		247	0.1434	6.47	8.39	505.2	3.158	-0.076	51.6												294	0	0.00543788	9.63019	20.4533	24.767	32.2079	70.0347	100
		249	0.0916	5.65	7.49	313.276	3.071	-0.064	50.8												296	0	0	0.22742	4.69091	9.96628	20.4116	64.6894	100
		251	0.1567	8.25	10.42	521.426	3.042	0.006	63.3												298	0	1.32998	20.696	36.5147	42.67	52.8077	83.2557	100
		253	0.1277	5.73	7.59	327.254	2.668	-0.047	66.7												302	0	0.00132628	5.97683	17.0924	23.3683	33.5531	76.1128	100
		255	0.1654	8.79	10.94	128.339	2.898	-0.05	69.2												304	0	0.00576939	8.6636	16.8314	20.5986	29.8258	67.3714	100
		257	0.1687	8.12	10.16	124.246	2.633	-0.154	68.3												306	0	4.31111	38.2495	53.3384	57.4637	63.23	85.3716	100
		259	0.1486	9.03	11.27	452.007	2.912	0.015	66.7												308	0	1.2979	22.0591	39.944	48.0224	57.1525	83.2647	100
		261	0.1399	9.06	11.3	658.471	2.516	0.048	56.7												312	0	1.49075	21.931	37.846	42.0539	49.7689	77.7125	100
		263	0.1832	8.64	10.69	920.834	3.382	-0.006	38.3												314	0	9.04124	36.8218	50.2596	54.512	61.5818	84.5161	100
		265	0.1623	7.28	9.39	832.925	2.669	0.098	35.8												316	0	0	7.74861	24.4858	34.2465	45.8596	77.2274	100
	6	267	0.148	4.82	6.86	2121.68	2.887	0	25												318	0	1.65392	18.8273	25.6809	28.9332	38.1815	74.4318	100
		269	0.0665	4.23	6.31	1572.87	3.976	-0.106	21.7												320	0	0.00242605	7.45938	19.1573	24.2811	33.6609	75.3669	100
		271	0.0215	0.44	1.64	1047.99	4.113	-0.082	21.7												322	0	0.00316807	4.13571	7.04548	9.16385	21.0444	67.3149	100
		273	0.0599	2.15	3.82	936.766	4.167	-0.085	21.7												324	0	1.65899	18.9331	25.9959	28.9845	39.2991	74.5331	100
		275	0.0176	0	1.15	225.156	4.536	-0.057	20.8												328	0	0	2.51544	8.64314	13.1651	24.8714	72.7543	100
		277	0.0627	2.01	3.67	695.304	4.483	-0.013	23.3												330	0	0.247006	6.73673	15.2909	19.5734	36.6472	80.5712	100
		279	0.011	-0.28	0.73	875.122	4.637	-0.017	24.2												332	0	0.888198	13.7826	25.3163	32.3294	43.6441	75.8874	100
		281	0.0093	-0.11	1.06	1003.36	4.736	-0.132	25												334	0	6.09946	38.52	56.6678	63.4817	69.5049	87.4451	100
		283	0.0412	1.45	2.99	1138.04	4.59	-0.212	30.8												336	0	4.28853	30.755	51.3684	59.8022	65.9652	84.3011	100
		285	0.0287	1.1	2.39	712.365	4.72	-0.129	29.2												338	0	9.33528	41.346	59.5839	64.9231	71.7656	91.2484	100
		287	0.008	-0.16	1	1377.48	4.573	-0.176	21.7												342	0	10.9731	40.7568	56.1879	61.6368	67.8929	84.6585	100
		289	0.0253	1.21	2.65	842.903	4.728	-0.168	17.5												344	0	9.13074	33.4937	46.6192	52.7431	60.7252	84.2097	100
		291	0.0311	1.71	3.34	887.64	4.408	-0.185	20												346	0	11.6728	42.3784	55.5308	59.3601	65.8281	87.6059	100
		293	0.0188	0	1.11	792.98	4.555	-0.162	18.3												348	0	3.55011	26.9005	40.2644	45.6868	55.4483	81.5508	100
		295	0.0386	1.73	3.24	1415.2	3.254	-0.094	20.8												350	0	1.58209	20.4867	32.8449	39.0088	48.6381	79.0628	100
		297	0.0142	-0.05	1.09	1280.35	4.553	-0.079	18.3												352	0	1.07582	15.4088	27.0304	33.5543	44.063	77.3933	100
		299	0.0419	1.94	3.44	2110.05	4.364	-0.206	14.2												354	0	1.47805	18.6038	29.1173	34.6846	44.855	77.4382	100
		301	0.0374	-0.06	1.04	1342.27	4.496	-0.24	15												356	0	5.79142	24.4112	35.4427	41.7439	52.1377	81.0296	100
		303	0.0135	0.52	1.82	1289.78	4.438	-0.29	16.7												358	0	6.64787	31.4427	46.747	52.1473	60.4711	83.9394	100
		305	0.0103	-0.1	1.06	1728.4	4.373	-0.187	18.3												360	0	6.0182	35.5268	53.877	60.7762	68.1955	85.2766	100
		307	0.013	0.94	2.13	1950.46	4.345	-0.232	16.7												362	0	1.77285	22.8508	35.5479	41.2017	49.9864	76.0233	100
		309	0.0233	1.17	2.66	1017.37	4.408	-0.143	18.3												366	0	0.00248186	4.38493	10.2947	15.9175	26.4467	70.623	100
		311	0.0181	-0.07	1.12	939.094	4.286	-0.244	18.3
		313	0.0115	-0.05	1.04	2408.43	4.37	-0.228	20
		315	0.013	-0.82	0.3	2262.32	4.07	-0.177	21.7
		317	0.0162	0.23	1.44	1491.06	4.421	-0.261	21.7
		319	0.0221	-0.05	1.09	1534.05	4.205	-0.311	24.2
		321	0.0295	1.23	2.67	1003.7	4.381	-0.3	25
		323	0.0138	-0.15	1	841.877	4.195	-0.589	23.3
		325	0.0103	0.21	1.37	1486.47	4.389	-0.209	23.3
		327	0.0079	-0.92	0.19	1073.83	4.246	-0.293	22.5
		329	0.0104	-0.2	0.84	3045.89	4.351	-0.078	25
		331	0.0102	-0.11	0.93	6.76782	4.374	-0.116	24.2
		333	0.0359	1.99	3.47	2.23849	4.517	-0.04	28.3
		335	0.0428	1.72	3.3	616.951	4.497	-0.079	33.3
		337	0.0804	3.87	5.88	372.891	4.55	-0.001	31.7
		339	0.0492	1.65	3.28	699.866	4.38	-0.188	38.3
		341	0.0682	3.93	5.96	526.605	4.258	-0.066	41.7
		343	0.114	3.85	5.85	259.695	4.095	-0.151	40.8
		345	0.0531	1.66	3.3	515.49	4.055	-0.229	32.5
		347	0.0851	1.66	3.3	1039.16	3.938	-0.271	31.7
		349	0.0384	1.94	3.57	1189.98	4.169	-0.24	30.8
		351	0.1029	3.84	5.84	734.454	4.013	-0.1	25
		353	0.0348	1.71	3.34	888.14	4.186	-0.235	25.8
		355	0.0546	1.66	3.3	637.35	4.289	-0.176	26.7
		357	0.0724	3.3	5.22	1112	4.384	-0.211	24.2
		359	0.0899	2.49	4.28	916.631	4.373	-0.146	24.2
		361	0.0414	1.72	3.35	791.815	4.292	-0.087	23.3
		363	0.0615	1.95	3.59	1624.26	4.5	-0.188	20.8
		365	0.0386	1.83	3.25	581.362	4.753	0.068	19.2
		367	0.0498	1.94	3.58	505.844	4.676	-0.034	19.2
[truncated: 46 more columns]
